# Supplementary material for: Protective effects of baicalin against deoxynivalenol-induced oxidative and inflammatory damage in chicken-derived hepatic 3D cell cultures
Source: Sci Rep. 2025 Apr 1;15:11180. doi: 10.1038/s41598-025-95868-0 (PMC11962109; doi:10.1038/s41598-025-95868-0)
Supplement: Supplementary file 3 — Supplementary Information 3. [file 41598_2025_95868_MOESM3_ESM.xlsx]

## Sheet: Munka1
Protective effects of baicalin against deoxynivalenol-induced oxidative and inflammatory damage in chicken-derived hepatic 3D cell cultures
Vörösházi, Júlia1*, Mackei, Máté1,2, Sebők, Csilla1, Tráj, Patrik1, Márton, Rege Anna1,2, Neogrády, Zsuzsanna1, Mátis, Gábor1,2
1Division of Biochemistry, Department of Physiology and Biochemistry, University of Veterinary Medicine, 1078 Budapest, Hungary
2National Laboratory of Infectious Animal Diseases, Antimicrobial Resistance, Veterinary Public Health and Food Chain Safety, University of Veterinary Medicine, 1078 Budapest, Hungary
*voroshazi.julia@univet.hu
Significances between the baicalin or DON treated groups and the control group; combination treatment groups and the corresponding DON-treated group.
24 h	CCK-8	P value	Significance		24 h	LDH	P value	Significance		24 h	NRF-2	P value	Significance		24 h	IL-6	P value	Significance		24 h	IL-8	P value	Significance		24 h	IFN-γ	P value	Significance
Control	0.151 ± 0.004				Control	179.963 ± 6.753				Control	118.630 ± 6.169				Control	92.898 ± 4.360				Control	300.446 ± 130.276				Control	7.316 ± 1.249
BAI5	0.177 ± 0.003	< 0.001	***		BAI5	151.512 ± 6.615	0.017	*		BAI5	126.970 ± 9.519				BAI5	98.368 ± 6.663				BAI5	259.964 ± 134.897				BAI5	6.283 ± 0.775
BAI15	0.213 ± 0.002	< 0.001	***		BAI15	127.584 ± 5.541	< 0.001	***		BAI15	130.530 ± 16.242				BAI15	88.954 ± 4.586				BAI15	101.489 ± 12.985				BAI15	4.538 ± 0.909
BAI45	0.270 ± 0.004	< 0.001	***		BAI45	135.371 ± 11.568	0.01	*		BAI45	64.403 ± 8.456	< 0.001	***		BAI45	84.037 ± 8.054				BAI45	77.856 ± 7.268				BAI45	3.614 ± 0.706	0.033	*
DON2	0.141 ± 0.003	0.042	*		DON2	179.371 ± 3.990				DON2	136.832 ± 15.635				DON2	89.015 ± 6.458				DON2	99.632 ± 9.590				DON2	10.967 ± 1.292
DON2+BAI5	0.142 ± 0.002	< 0.001	***		DON2+BAI5	225.979 ± 8.605				DON2+BAI5	142.030 ± 6.256				DON2+BAI5	94.868 ± 3.744	0.014	*		DON2+BAI5	100.996 ± 20.260	0.024	*		DON2+BAI5	7.970 ± 1.021
DON2+BAI15	0.169 ± 0.005	< 0.001	***		DON2+BAI15	198.136 ± 15.659				DON2+BAI15	116.156 ± 8.862	0.007	**		DON2+BAI15	115.908 ± 5.584				DON2+BAI15	70.471 ± 4.179	0.016	*		DON2+BAI15	10.456 ± 1.595	< 0.001	***
DON2+BAI45	0.196 ± 0.003	< 0.001	***		DON2+BAI45	178.787 ± 10.546				DON2+BAI45	139.676 ± 82.753				DON2+BAI45	86.962 ± 3.573				DON2+BAI45	68.858 ± 3.176				DON2+BAI45	3.572 ± 0.382	0.005	**
DON20	0.238 ± 0.004	0.044	*		DON20	192.473 ± 12.732	0.003	**		DON20	82.349 ± 31.538	0.029	*		DON20	83.311 ± 2.858				DON20	110.646 ± 15.953				DON20	4.126 ± 1.265
DON20+BAI5	0.169 ± 0.003	< 0.001	***		DON20+BAI5	253.586 ± 13.968				DON20+BAI5	141.864 ± 11.554				DON20+BAI5	113.318 ± 6.503	0.039	*		DON20+BAI5	110.752 ± 11.777				DON20+BAI5	9.906 ± 1.412
DON20+BAI15	0.176 ± 0.004	< 0.001	***		DON20+BAI15	231.406 ± 31.681				DON20+BAI15	96.383 ± 5.377	< 0.001	***		DON20+BAI15	121.476 ± 5.942	0.005	**		DON20+BAI15	129.950 ± 7.671				DON20+BAI15	25.474 ± 6.169	0.023	*
DON20+BAI45	0.238 ± 0.005	< 0.001	***		DON20+BAI45	151.180 ± 22.375	0.014	*		DON20+BAI45	78.040 ± 14.061	0.003	**		DON20+BAI45	102.704 ± 8.409				DON20+BAI45	92.630 ± 10.032				DON20+BAI45	4.585 ± 1.105
48 h	IL-6	P value	Significance		48 h	IL-8	P value	Significance		48 h	IFN-γ	P value	Significance		48 h	8-OHdG	P value	Significance
Control	67.889 ± 3.478				Control	112.951 ± 3.070				Control	53.740 ± 3.750				Control	1.838 ± 0.295
BAI5	65.530 ± 5.575				BAI5	103.600 ± 3.049				BAI5	44.938 ± 5.414				BAI5	1.748 ± 0.415
BAI15	57.727 ± 2.599	0.047	*		BAI15	107.185 ± 2.026				BAI15	30.648 ± 8.825				BAI15	1.986 ± 0.390
BAI45	68.258 ± 4.679				BAI45	97.619 ± 4.007	0.016	*		BAI45	45.064 ± 9.636				BAI45	1.026 ± 0.192	0.049	*
DON2	57.456 ± 3.502				DON2	91.858 ± 7.694	0.034	*		DON2	43.206 ± 8.802				DON2	0.293 ± 0.053	< 0.001	***
DON2+BAI5	62.952 ± 3.677				DON2+BAI5	100.550 ± 3.258				DON2+BAI5	59.847 ± 18.215				DON2+BAI5	0.166 ± 0.020
DON2+BAI15	61.208 ± 5.497				DON2+BAI15	88.921 ± 3.484				DON2+BAI15	56.384 ± 14.756				DON2+BAI15	0.429 ± 0.055
DON2+BAI45	55.043 ± 3.243				DON2+BAI45	90.300 ± 3.536				DON2+BAI45	41.334 ± 2.268				DON2+BAI45	0.254 ± 0.020
DON20	59.966 ± 5.028				DON20	90.805 ± 3.625	0.024	*		DON20	27.355 ± 12.589				DON20	0.214 ± 0.013	< 0.001	***
DON20+BAI5	60.312 ± 5.635				DON20+BAI5	88.292 ± 4.631				DON20+BAI5	53.562 ± 7.248				DON20+BAI5	0.250 ± 0.008	0.005	**
DON20+BAI15	53.849 ± 3.380				DON20+BAI15	87.259 ± 4.936				DON20+BAI15	62.184 ± 37.602				DON20+BAI15	0.214 ± 0.026
DON20+BAI45	69.493 ± 4.439				DON20+BAI45	96.958 ± 10.286				DON20+BAI45	96.132 ± 22.423				DON20+BAI45	0.278 ± 0.019	0.004	**
Significances between the combination treatment groups and the control group.
24 h	CCK-8	P value	Significance		24 h	LDH	P value	Significance		24 h	NRF-2	P value	Significance		24 h	IL-6	P value	Significance		24 h	IL-8	P value	Significance		24 h	IFN-γ	P value	Significance
Control	0.151 ± 0.004				Control	179.963 ± 6.753				Control	118.630 ± 6.169				Control	92.898 ± 4.360				Control	300.446 ± 130.276				Control	7.316 ± 1.249
DON2+BAI5	0.169 ± 0.005	0.00735	**		DON2+BAI5	198.136 ± 15.659				DON2+BAI5	116.156 ± 8.862				DON2+BAI5	115.908 ± 5.584	0.0117	*		DON2+BAI5	70.471 ± 4.179				DON2+BAI5	10.456 ± 1.595
DON2+BAI15	0.196 ± 0.003	< 0.001	***		DON2+BAI15	178.787 ± 10.546				DON2+BAI15	139.676 ± 82.753				DON2+BAI15	86.962 ± 3.573				DON2+BAI15	68.858 ± 3.176				DON2+BAI15	3.572 ± 0.382	0.0209	*
DON2+BAI45	0.238 ± 0.004	< 0.001	***		DON2+BAI45	192.473 ± 12.732				DON2+BAI45	82.349 ± 31.538				DON2+BAI45	83.311 ± 2.858				DON2+BAI45	110.646 ± 15.953				DON2+BAI45	4.126 ± 1.265
DON20+BAI5	0.169 ± 0.003	0.00146	**		DON20+BAI5	253.586 ± 13.968	0.00145	**		DON20+BAI5	141.864 ± 11.554				DON20+BAI5	113.318 ± 6.503	0.0312	*		DON20+BAI5	110.752 ± 11.777				DON20+BAI5	9.906 ± 1.412
DON20+BAI15	0.176 ± 0.004	< 0.001	***		DON20+BAI15	231.406 ± 31.681				DON20+BAI15	96.383 ± 5.377	0.0263	*		DON20+BAI15	121.476 ± 5.942	0.00469	**		DON20+BAI15	129.950 ± 7.671				DON20+BAI15	25.474 ± 6.169	0.0204	*
DON20+BAI45	0.238 ± 0.005	< 0.001	***		DON20+BAI45	151.180 ± 22.375				DON20+BAI45	78.040 ± 14.061	0.0295	*		DON20+BAI45	102.704 ± 8.409				DON20+BAI45	92.630 ± 10.032				DON20+BAI45	4.585 ± 1.105
48 h	CCK-8	P value	Significance		48 h	LDH	P value	Significance		48 h	NRF-2	P value	Significance		48 h	IL-6	P value	Significance		48 h	IL-8	P value	Significance		48 h	IFN-γ	P value	Significance		48 h	8-OHdG	P value	Significance
Control	0.147 ± 0.003				Control	38.553 ± 8.875				Control	118.363 ± 37.084				Control	67.889 ± 3.478				Control	112.951 ± 3.070				Control	53.740 ± 3.750				Control	1.838 ± 0.295
DON2+BAI5	0.186 ± 0.004	< 0.001	***		DON2+BAI5	6.794 ± 0.239	0.00474	**		DON2+BAI5	137.224 ± 24.926				DON2+BAI5	61.208 ± 5.497				DON2+BAI5	88.921 ± 3.484	< 0.001	***		DON2+BAI5	56.384 ± 14.756				DON2+BAI5	0.429 ± 0.055	0.00155	**
DON2+BAI15	0.188 ± 0.002	< 0.001	***		DON2+BAI15	5.912 ± 0.593	0.00418	**		DON2+BAI15	95.142 ± 15.476				DON2+BAI15	55.043 ± 3.243	0.027	*		DON2+BAI15	90.300 ± 3.536	0.00129	**		DON2+BAI15	41.334 ± 2.268				DON2+BAI15	0.254 ± 0.020	< 0.001	***
DON2+BAI45	0.223 ± 0.006	< 0.001	***		DON2+BAI45	3.206 ± 0.118	0.00269	**		DON2+BAI45	162.096 ± 50.000				DON2+BAI45	59.966 ± 5.028				DON2+BAI45	90.805 ± 3.625	0.00162	**		DON2+BAI45	27.355 ± 12.589				DON2+BAI45	0.214 ± 0.013	<0.001	***
DON20+BAI5	0.164 ± 0.005	0.0121	*		DON20+BAI5	3.441 ± 0.144	0.00279	**		DON20+BAI5	81.514 ± 20.119				DON20+BAI5	60.312 ± 5.635				DON20+BAI5	88.292 ± 4.631	0.00217	**		DON20+BAI5	53.562 ± 7.248				DON20+BAI5	0.250 ± 0.008	<0.001	***
DON20+BAI15	0.179 ± 0.006	< 0.001	***		DON20+BAI15	3.088 ± 0.318	0.00717	**		DON20+BAI15	115.696 ± 77.306				DON20+BAI15	53.849 ± 3.380	0.02	*		DON20+BAI15	87.259 ± 4.936	0.00223	**		DON20+BAI15	62.184 ± 37.602				DON20+BAI15	0.214 ± 0.026	<0.001	***
DON20+BAI45	0.222 ± 0.009	< 0.001	***		DON20+BAI45	3.206 ± 0.176	0.00269	**		DON20+BAI45	49.278 ± 11.267				DON20+BAI45	69.493 ± 4.439				DON20+BAI45	96.958 ± 10.286				DON20+BAI45	96.132 ± 22.423				DON20+BAI45	0.278 ± 0.019	< 0.001	***
